# Supplementary material for: Plant Resistance Inducers Affect Multiple Epidemiological Components of Plasmopara viticola on Grapevine Leaves
Source: Plants (Basel). 2023 Aug 14;12(16):2938. doi: 10.3390/plants12162938 (PMC10459891; doi:10.3390/plants12162938)
Supplement: Supplementary file 1 [file plants-12-02938-s001.zip]

Archive with 1 entries (1 files):
- plants-2540569-supplementary.pdf
